# Supplementary material for: High Sequence Variability of the ppE18 Gene of Clinical Mycobacterium tuberculosis Complex Strains Potentially Impacts Effectivity of Vaccine Candidate M72/AS01E
Source: PLoS One. 2016 Mar 24;11(3):e0152200. doi: 10.1371/journal.pone.0152200 (PMC4806982; doi:10.1371/journal.pone.0152200)
Supplement: S1 Table — (XLSX) [file pone.0152200.s002.xlsx]

## Sheet: Tabelle1
S1 Table:	Mutations detected in the reference collection.
Number	Position	Reference H37Rv	Variation	Mutation	Amino acid substitution
1	51	c	t	SNP
2	84	g	c	SNP
3	87	t	g	SNP
4	88	c	a	SNP	Q30K
5	99	c	t	SNP
6	163	g	a	SNP	V55T
7	164	t	c	SNP	V55T
8	168	g	a	SNP
9	200	t	c	SNP	V67A
10	253	g	c	SNP	E85Q
11	304	t	c	SNP	Y102H
12	341-342	-	accgtgctgaactgattctgatag	24bp INS	24bp INS
13	346	g	a	SNP	A116T
14	348	t	g	SNP	A116T
15	351	a	c	SNP
16	366	a	g	SNP
17	393	c	g	SNP
18	426	c	g	SNP
19	471	g	c	SNP
20	472	g	a	SNP	A158T
21	475	a	g	SNP	T159A
22	489	g	c	SNP
23	491	c	a	SNP	A164E
24	493	a	g	SNP	T165A
25	495-496	-	gcgacg	6bp INS	AT165-166
26	504	g	t	SNP
27	513	g	c	SNP	E171D
28	516	g	c	SNP
29	519	g	a	SNP
30	520	g	c	SNP	E174L
31	521	a	t	SNP	E174L
32	525	g	c	SNP	M175I
33	530	g	a	SNP	S177N
34	532	g	c	SNP	A178P
35	534	g	c	SNP	A178P
36	537	t	c	SNP
37	546	c	t	SNP
38	557	c	t	SNP	A186V
39	574	t	a	SNP	S192I
40	575	c	t	SNP	S192I
41	618	g	a	SNP
42	630	g	a	SNP
43	642	c	a	SNP
44	643	a	g	SNP	T215A
45	646	c	a	SNP	Q216K
46	648	g	a	SNP	Q216K
47	649	g	a	SNP	G217S
48	652	a	g	SNP	T218V
49	653	c	t	SNP	T218I/V
50	655	a	g/t	SNP	T219W/V
51	656	c	g/t	SNP	T219W/V
52	657	g	a	SNP	T219V
53	660	t	g	SNP
54	662	c	t	SNP	S221F
55	663	t	c	SNP	S221F
56	664	t	g	SNP	S222D
57	665	c	a	SNP	S222D
58	667	a	c	SNP	K223Q
59	669	g	a	SNP	K223Q
60	673	g	a	SNP	G225S
61	677	g	a	SNP	G226E
62	678	c	a/g	SNP	G226E/silent
63	681	g	c	SNP
64	686	a	c	SNP	K229T
65	687	g	a	SNP
66	688	a	g	SNP	T230A
67	690	g	c	SNP	T230A
68	691	g	a	SNP	V231I
69	701	a	g	SNP	H234R
70	704	g	t	SNP	R235L
71	712	a	c	SNP	I238L
72	723	g	c	SNP	M241I
73	733	g	c	SNP	A245L
74	734	c	t	SNP	A245L
75	745	a	g	SNP	M249V
76	755	c	t	SNP	T252M
77	756	c	g	SNP	T252M
78	757	a	g	SNP	N253G
79	758	a	g	SNP	N253G
80	760	t	a	SNP	S254T
81	775	a	g	SNP	T259A
82	779	a	g	SNP	N260S
83	787	a	c	SNP	S263H
84	788	g	a	SNP	S263H
85	822	c	t	SNP
86	823-825	gcc	-	3bp Del	A275DEL
87	835	c	g	SNP	Q279E
88	847	c	g	SNP	Q283E
89	860	g	a	SNP	R287Q
90	882-883	-	cagctgggttcg	12bp INS	QLGS294-295
91	897	g	a	SNP
92	908	g	c	SNP	G303A
93	926	t	c	SNP	L309S
94	965	a	c	SNP	Q322P
95	966	g	a	SNP	Q322P
96	969	c	a	SNP
97	990	a	g	SNP
98	1041	g	c	SNP
99	1131	t	c	SNP
100	1152	g	t	SNP	M384I
