# Supplementary material for: High Sequence Variability of the ppE18 Gene of Clinical Mycobacterium tuberculosis Complex Strains Potentially Impacts Effectivity of Vaccine Candidate M72/AS01E
Source: PLoS One. 2016 Mar 24;11(3):e0152200. doi: 10.1371/journal.pone.0152200 (PMC4806982; doi:10.1371/journal.pone.0152200)
Supplement: S2 Table — Shared SNP patterns are highlighted. Green: among animal adapted strains; Blue: among human pathogens; Pink: among human and animal adapted strains (XLSX) [file pone.0152200.s003.xlsx]

## Sheet: Tabelle1
	S2 Table:	Mutations detected in each strain of the reference collection. Shared SNP patterns are highlighted. Green: among animal adapted strains; Blue: among human pathogens; Pink: among human and animal adapted strains
				51	84	87	88	99	163	164	168	200	253	304	341-342	346	348	351	366	393	426	471	472	475	489	491	493	495-496	504	513	516	519	520	521	525	530	532	534	537	546	557	574	575	618	630	642	643	646	648
							Q30K		V55T	V55T		V67A	E85Q	Y102H		A116T	A116T						A158T	T159A		A164E	T165A	AT165-166		E171D			E174L	E174L	M175I	S177N	A178P	A178P			A186V	S192I	S192I				T215A	Q216K	Q216K
				c	g	t	c	c	g	t	g	t	g	t	24bp	g	t	a	a	c	c	g	g	a	g	c	a	6bp	g	g	g	g	g	a	g	g	g	g	t	c	c	t	c	g	g	c	a	c	g
	Sample Name	Species	Lineage/Genotype
1	1449-02	M. africanum	West African 1a
2	1473-02	M. africanum	West African 1a
3	5434-02	M. africanum	West African 1a
4	10473-01	M. africanum	West African 1b
5	10494-01	M. africanum	West African 1b
6	1443-02	M. africanum	West African 1b
7	10514-01	M. africanum	West African 2																									INS gcgacg
8	10517-01	M. africanum	West African 2																									INS gcgacg
9	5468-02	M. africanum	West African 2																									INS gcgacg
10	9550-00	M. africanum	West African 2 ATCC
11	4258-00	M. bovis	Bovis
12	751-01	M. bovis	Bovis																																					T	T							A	A
13	7540-01	M. bovis	Bovis																					G						C	C	A	C	T	C	A	C	C	C	T	T
14	9564-00	M. bovis	Bovis ATCC
15	3151-08	M. canetti	Canettii						A	C	A	C	C	C		A	C		C																					T	T
16	3040-99	M. canettii	Canettii						A	C	A	C	C	C		A	C		C
17	3041-99	M. canettii	Canettii						A	C	A	C	C	C		A	C		C																					T	T
18	1694-00	M. caprae	Caprae
19	8986-99	M. caprae	Caprae																			C	A	G	C	A	G			C	C	A	C	T	C	A	C	C	C	T	T	A	T
20	9577-99	M. caprae	Caprae															G
21	416-01	M. microti	Llama					T												G	G				C	A	G			C	C	A	C	T	C	A	C	C	C	T	T	A	T	A	A			A	A
22	8753-00	M. microti	Llama					T												G	G				C	A	G			C	C	A	C	T	C	A	C	C	C	T	T	A	T	A	A			A	A
23	1479-99	M. microti	Vole					T	A	C	A									G	G				C	A	G			C	C	A	C	T	C	A	C	C	C	T	T	A	T	A	A			A	A
24	7011-02	M. pinipedii	Seal																										T												T
25	7739-01	M. pinipedii	Seal																										T												T
26	12594-02	M. tuberculosis	Beijing
27	1500-03	M. tuberculosis	Beijing
28	1934-03	M. tuberculosis	Beijing
29	3256-02	M. tuberculosis	Beijing
30	3329-02	M. tuberculosis	Beijing
31	4445-02	M. tuberculosis	Beijing
32	1417-02	M. tuberculosis	Cameroon
33	5390-02	M. tuberculosis	Cameroon
34	5400-02	M. tuberculosis	Cameroon
35	2637-02	M. tuberculosis	Delhi/CAS	T	C	G	A		A	C	A										G			G																T	T
36	7936-01	M. tuberculosis	Delhi/CAS	T	C	G	A		A	C	A										G			G																T	T
37	9915-01	M. tuberculosis	Delhi/CAS	T	C	G	A		A	C	A										G			G																T	T
38	1797-03	M. tuberculosis	EAI
39	4850-03	M. tuberculosis	EAI	T																G	G						G														T
40	947-01	M. tuberculosis	EAI																																					T	T					A	G
41	10469-01	M. tuberculosis	Ghana		C	G	A								INS accgtgctgaactgattctgatag					G	G
42	10493-01	M. tuberculosis	Ghana		C	G	A													G	G
43	2570-02	M. tuberculosis	Ghana		C	G	A													G	G
44	9679-00	M. tuberculosis	H37Rv ATCC
45	2336-02	M. tuberculosis	Haarlem	T																G	G
46	4130-02	M. tuberculosis	Haarlem	T																G	G
47	9532-03	M. tuberculosis	Haarlem	T																G	G
48	7968-03	M. tuberculosis	LAM	T	C	G	A
49	8885-03	M. tuberculosis	LAM
50	946-03	M. tuberculosis	LAM
51	10459-03	M. tuberculosis	New-1
52	12591-02	M. tuberculosis	New-1
53	8870-03	M. tuberculosis	New-1
54	2151-03	M. tuberculosis	S-type
55	2318-06	M. tuberculosis	S-type
56	6411-05	M. tuberculosis	S-type
57	10264-03	M. tuberculosis	Tur
58	10529-03	M. tuberculosis	Tur
59	11313-03	M. tuberculosis	Tur
60	2169-99	M. tuberculosis	Uganda I
61	2201-99	M. tuberculosis	Uganda I
62	2333-99	M. tuberculosis	Uganda I
63	2176-99	M. tuberculosis	Uganda II
64	2191-99	M. tuberculosis	Uganda II
65	2253-99	M. tuberculosis	Uganda II		C	G	A
66	1657-03	M. tuberculosis	Ural
67	2679-03	M. tuberculosis	Ural
68	8431-03	M. tuberculosis	Ural
69	4412-04	M. tuberculosis	X-type
70	8431-05	M. tuberculosis	X-type	T
71	9953-04	M. tuberculosis	X-type
[truncated: 54 more columns]
